# Supplementary material for: Comparison of Virtual Reality Exergames and Nature Videos on Attentional Performance: A Single-Session Study
Source: Brain Sci. 2024 Sep 26;14(10):972. doi: 10.3390/brainsci14100972 (PMC11506412; doi:10.3390/brainsci14100972)
Supplement: Supplementary file 1 [file brainsci-14-00972-s001.zip]

Archive with 1 entries (1 files):
- brainsci-3207883-supplementary.pdf
